# Supplementary material for: Microglia Regulate Blood–Brain Barrier Integrity via MiR‐126a‐5p/MMP9 Axis during Inflammatory Demyelination
Source: Adv Sci (Weinh). 2022 Jun 27;9(24):2105442. doi: 10.1002/advs.202105442 (PMC9403646; doi:10.1002/advs.202105442)
Supplement: Supplementary file 2 — Supporting Table 1 [file ADVS-9-2105442-s005.xlsx]

## Sheet: Sheet1
Microglial MiRNA Associated with the Early Turbulence in BBB Integrity
Set 1	Set 2	Set 3	Set 4
D5 vs. MG	D15 vs. MG	Coexpression (|R|>90%, P<0.05)	Top50 Abundance in Microglia
miRNA_id	miRNA_id	miRNA_id	miRNA_id
mmu-miR-122-5p	mmu-miR-200a-3p	mmu-miR-23a-3p	mmu-miR-16-5p
mmu-miR-148a-3p	mmu-miR-141-3p	mmu-miR-99a-3p	mmu-let-7c-5p
mmu-miR-423-5p	mmu-miR-148a-3p	mmu-miR-30c-5p	mmu-let-7f-5p
mmu-let-7b-5p	mmu-miR-200b-3p	mmu-miR-126a-5p	mmu-miR-146a-5p
mmu-miR-223-3p	mmu-miR-322-5p	mmu-let-7c-1-3p	mmu-let-7a-5p
mmu-let-7c-5p	mmu-miR-192-5p	mmu-miR-30e-3p	mmu-let-7i-5p
mmu-miR-328-3p	mmu-miR-99a-5p	mmu-miR-30b-5p	mmu-miR-126a-3p
mmu-let-7a-5p	mmu-miR-204-5p	mmu-miR-99b-5p	mmu-miR-29a-3p
mmu-miR-23a-3p	mmu-miR-210-3p	mmu-miR-20a-5p	mmu-miR-342-3p
mmu-miR-141-3p	mmu-miR-15a-5p	mmu-miR-350-3p	mmu-miR-125b-5p
mmu-miR-223-5p	mmu-miR-29a-3p	mmu-miR-872-3p	mmu-miR-191-5p
mmu-let-7e-5p	mmu-miR-30a-5p	mmu-miR-152-5p	mmu-let-7b-5p
mmu-miR-139-3p	mmu-miR-146a-5p	mmu-miR-154-5p	mmu-miR-26b-5p
mmu-let-7f-5p	mmu-miR-199a-3p	mmu-miR-664-5p	mmu-let-7g-5p
mmu-let-7i-5p	mmu-miR-199b-3p	mmu-miR-190a-5p	mmu-miR-142a-3p
mmu-miR-15a-5p	novel.18	mmu-miR-7015-3p	mmu-miR-143-3p
mmu-miR-196a-5p	mmu-let-7j	mmu-miR-15a-5p	mmu-miR-26a-5p
mmu-miR-505-5p	mmu-miR-30c-5p	mmu-miR-3108-5p	mmu-miR-24-3p
mmu-miR-99a-5p	mmu-miR-423-5p	mmu-let-7i-3p	mmu-miR-103-3p
mmu-miR-1198-5p	mmu-miR-1298-5p	mmu-miR-27a-3p	mmu-miR-29b-3p
mmu-miR-145a-5p	mmu-miR-23a-3p	mmu-let-7g-5p	mmu-miR-126a-5p
mmu-miR-183-5p	mmu-miR-455-5p	mmu-miR-152-3p	mmu-miR-150-5p
mmu-miR-1224-5p	mmu-let-7g-5p	mmu-miR-29b-3p	mmu-miR-23a-3p
mmu-miR-29a-3p	novel.44	mmu-miR-29a-3p	mmu-miR-125a-5p
mmu-miR-744-5p	mmu-miR-342-3p	mmu-miR-434-5p	mmu-let-7d-5p
mmu-miR-30c-5p	mmu-miR-27a-3p	mmu-miR-322-3p	mmu-miR-30d-5p
mmu-miR-184-3p	mmu-miR-126a-5p	mmu-miR-26a-5p	mmu-miR-27b-3p
novel.127	mmu-miR-139-3p	mmu-miR-26b-5p	mmu-miR-93-5p
mmu-miR-374b-5p	mmu-miR-26a-5p	mmu-miR-362-5p	mmu-miR-30a-5p
mmu-miR-124-3p	mmu-miR-125b-5p	mmu-miR-19b-3p	mmu-miR-30c-5p
mmu-miR-30b-5p	mmu-miR-532-5p	mmu-miR-1843a-5p	mmu-let-7e-5p
mmu-miR-23b-3p	mmu-miR-671-5p	mmu-miR-30a-3p	mmu-miR-27a-3p
mmu-miR-664-5p	mmu-miR-9-5p	mmu-miR-8099	mmu-miR-21a-5p
mmu-miR-200c-3p	mmu-miR-26b-5p	mmu-miR-3113-5p	mmu-miR-25-3p
mmu-miR-27a-3p	mmu-miR-194-5p	mmu-miR-6970-3p	mmu-miR-322-5p
mmu-miR-185-5p	mmu-miR-187-3p	mmu-miR-7008-3p	mmu-miR-339-5p
mmu-miR-1843a-5p	mmu-miR-30d-5p	mmu-miR-7061-3p	mmu-miR-99b-5p
mmu-miR-362-3p	mmu-miR-448-3p	mmu-miR-6962-3p	mmu-miR-223-3p
mmu-let-7k	mmu-miR-122-5p	novel.20	mmu-miR-204-5p
mmu-miR-7015-3p	mmu-miR-181a-1-3p	mmu-miR-7074-3p	mmu-miR-15a-5p
mmu-miR-135a-5p	mmu-miR-23a-5p	mmu-miR-495-3p	mmu-miR-99a-5p
mmu-miR-350-3p	mmu-miR-16-5p	mmu-miR-194-1-3p	mmu-miR-181a-5p
mmu-miR-126a-5p	mmu-miR-30a-3p	mmu-miR-325-5p	mmu-miR-140-3p
mmu-miR-34b-5p	mmu-miR-199b-5p	mmu-miR-6951-5p	mmu-miR-145a-5p
mmu-miR-1298-5p	mmu-miR-1839-5p	mmu-miR-8096	mmu-miR-148b-3p
mmu-miR-339-3p	mmu-miR-199a-5p	mmu-miR-24-2-5p	mmu-miR-152-3p
mmu-miR-701-5p	mmu-miR-5107-5p	mmu-miR-7042-3p	mmu-miR-29c-3p
mmu-miR-125a-5p	mmu-miR-205-5p	mmu-miR-3095-3p	mmu-miR-455-3p
mmu-miR-421-3p	mmu-miR-29b-3p	mmu-miR-7213-3p	mmu-let-7j
mmu-miR-1981-5p	mmu-miR-99b-5p	mmu-miR-5624-3p	mmu-miR-23b-3p
mmu-let-7a-1-3p	mmu-miR-1264-3p	mmu-miR-6934-5p
mmu-miR-19b-3p	novel.192	mmu-miR-7658-3p
mmu-miR-486a-5p	mmu-miR-19b-3p	mmu-miR-5101
mmu-miR-16-5p	mmu-miR-182-5p	mmu-miR-1191a
mmu-miR-30a-5p	mmu-miR-191-5p	mmu-miR-6910-3p
mmu-miR-200a-3p	novel.142	mmu-miR-7227-3p
mmu-miR-382-5p	mmu-miR-152-3p	mmu-miR-669l-5p
mmu-miR-486b-5p	mmu-miR-126a-3p	mmu-miR-543-5p
mmu-miR-206-3p	mmu-let-7i-3p	mmu-miR-380-5p
mmu-miR-452-3p	mmu-miR-30e-3p	mmu-miR-1843a-5p
mmu-miR-196b-5p	mmu-miR-20a-5p	mmu-miR-5615-3p
	mmu-let-7f-5p	mmu-miR-3082-5p
	mmu-miR-200c-3p	mmu-miR-6921-3p
	mmu-miR-31-5p	mmu-miR-935
	mmu-miR-34c-5p	mmu-miR-380-3p
	novel.168	mmu-miR-3066-5p
	mmu-let-7d-5p	mmu-miR-6959-5p
	mmu-miR-183-5p	mmu-miR-1193-3p
	mmu-miR-17-3p	mmu-miR-7084-5p
	mmu-let-7i-5p	mmu-miR-136-3p
	mmu-miR-148b-3p	mmu-miR-5113
	mmu-miR-455-3p	mmu-miR-1929-5p
	mmu-miR-423-3p	mmu-miR-450b-5p
	mmu-miR-24-3p	mmu-miR-20a-5p
	mmu-miR-350-3p	mmu-miR-7013-3p
	mmu-miR-103-3p	mmu-miR-344b-3p
	mmu-miR-30b-5p	mmu-miR-7033-5p
	mmu-miR-760-3p	mmu-miR-1929-3p
	mmu-miR-140-5p	mmu-miR-466i-3p
	mmu-let-7c-5p	mmu-miR-3066-3p
	mmu-miR-155-5p	mmu-miR-144-5p
	mmu-miR-181a-5p	mmu-miR-466p-5p
	mmu-miR-1198-5p	mmu-miR-6540-5p
	mmu-miR-1964-3p	mmu-miR-1927
	mmu-miR-107-3p	mmu-miR-485-3p
	mmu-miR-186-5p	mmu-miR-5627-3p
	mmu-miR-147-3p	mmu-miR-598-5p
	mmu-miR-328-3p	mmu-miR-7033-3p
	mmu-let-7d-3p	mmu-miR-1954
	mmu-miR-320-3p	mmu-miR-5121
	mmu-miR-669a-3p	mmu-miR-350-5p
	mmu-miR-93-5p	mmu-miR-3076-5p
	mmu-miR-744-5p	mmu-miR-1933-3p
	mmu-miR-8114	mmu-miR-6971-3p
	mmu-miR-30e-5p	mmu-miR-186-3p
	mmu-miR-598-3p	mmu-miR-592-5p
	mmu-miR-190a-5p	mmu-miR-154-3p
	mmu-miR-145a-5p	mmu-miR-223-5p
	mmu-miR-34b-3p	mmu-miR-551b-3p
	mmu-miR-877-3p	mmu-miR-744-3p
	mmu-let-7a-5p	mmu-miR-433-3p
	mmu-miR-1981-5p	mmu-miR-7048-3p
	mmu-miR-425-5p	mmu-miR-3069-3p
	mmu-miR-196b-5p	mmu-miR-5615-5p
	mmu-miR-503-3p	mmu-miR-202-3p
	mmu-miR-1934-3p	mmu-miR-3085-3p
	mmu-miR-351-5p	mmu-miR-3074-5p
	mmu-miR-484	mmu-miR-1955-3p
	mmu-miR-203-3p	mmu-miR-196a-5p
	mmu-miR-23b-3p	mmu-miR-7069-3p
	novel.88	mmu-miR-126a-5p
	mmu-miR-340-5p	mmu-miR-466k
	mmu-miR-218-5p	mmu-miR-491-3p
	mmu-miR-3068-5p	mmu-miR-5099
	mmu-miR-195a-5p	mmu-miR-5124a
	mmu-miR-1934-5p	mmu-miR-181d-5p
	mmu-miR-128-3p	mmu-miR-7043-5p
	mmu-miR-25-5p	mmu-miR-322-3p
	mmu-miR-30c-2-3p
	mmu-miR-7b-5p
	mmu-miR-425-3p
	mmu-miR-181b-5p
	mmu-miR-9-3p
	mmu-miR-497a-5p
	mmu-miR-125b-2-3p
	mmu-miR-338-3p
	mmu-miR-17-5p
	mmu-miR-542-3p
	mmu-miR-322-3p
	mmu-miR-34b-5p
	mmu-miR-375-3p
	mmu-miR-429-3p
	mmu-miR-96-5p
	mmu-miR-1843b-5p
	novel.160
	novel.101
	mmu-miR-21a-5p
	mmu-miR-615-3p
	mmu-miR-296-5p
	mmu-miR-144-3p
	mmu-miR-223-3p
	mmu-miR-467e-5p
	mmu-miR-701-5p
	mmu-let-7e-5p
	mmu-miR-382-5p
	mmu-miR-374b-5p
	mmu-miR-150-3p
	mmu-miR-486a-5p
	mmu-miR-664-3p
	mmu-miR-149-5p
	mmu-miR-574-3p
	mmu-miR-296-3p
	mmu-miR-222-5p
	mmu-miR-1224-5p
	mmu-miR-210-5p
	mmu-miR-26b-3p
	mmu-miR-206-3p
	mmu-miR-1249-3p
	mmu-miR-324-3p
	mmu-miR-146b-3p
	mmu-miR-5107-3p
	mmu-miR-361-5p
	mmu-miR-184-3p
	mmu-miR-7015-3p
	mmu-miR-98-5p
	mmu-miR-140-3p
	mmu-miR-146b-5p
	mmu-miR-25-3p
	mmu-miR-1843a-5p
	mmu-miR-142a-3p
	novel.102
	mmu-miR-652-3p
	mmu-miR-7219-3p
	mmu-miR-1298-3p
	mmu-miR-93-3p
	mmu-miR-877-5p
	mmu-miR-669o-3p
	mmu-miR-674-3p
	mmu-let-7e-3p
	mmu-miR-219a-2-3p
	mmu-miR-27b-3p
	mmu-miR-101a-3p
	mmu-miR-1843a-3p
	mmu-miR-137-3p
	mmu-miR-450b-3p
	mmu-miR-34c-3p
	mmu-miR-339-5p
	mmu-miR-223-5p
	mmu-miR-186-3p
	mmu-miR-872-5p
	mmu-miR-181c-3p
	mmu-miR-124-3p
	mmu-miR-450b-5p
	mmu-miR-16-1-3p
	mmu-miR-6538
	mmu-miR-676-3p
	mmu-miR-541-5p
	mmu-miR-92b-5p
	mmu-miR-92a-3p
	mmu-miR-151-3p
	mmu-miR-331-3p
	mmu-miR-92b-3p
	mmu-miR-139-5p
	mmu-miR-7a-1-3p
	mmu-miR-434-5p
	mmu-miR-486b-5p
	mmu-miR-99a-3p
	mmu-miR-3074-5p
	mmu-miR-26a-2-3p
	mmu-miR-370-3p
	mmu-miR-6936-3p
	novel.52
	mmu-miR-6988-3p
	novel.180
	mmu-miR-8091
	mmu-miR-3108-5p
	mmu-miR-195a-3p
	mmu-miR-101b-3p
	mmu-miR-7212-5p
	mmu-miR-379-5p
	mmu-miR-151-5p
	mmu-miR-511-5p
	mmu-miR-185-5p
	mmu-miR-500-3p
	mmu-miR-872-3p
	novel.125
	mmu-miR-181d-5p
	mmu-miR-3065-5p
	mmu-miR-29c-5p
	mmu-miR-200b-5p
	mmu-miR-23b-5p
	mmu-miR-100-5p
	mmu-miR-451a
	mmu-miR-672-5p
	mmu-miR-27a-5p
	mmu-miR-337-5p
	mmu-miR-193b-5p
	mmu-miR-32-3p
	mmu-miR-135b-5p
	mmu-miR-362-3p
	mmu-miR-340-3p
	mmu-miR-344-3p
	mmu-miR-141-5p
	novel.109
	novel.6
	mmu-miR-15b-5p
	mmu-miR-154-5p
	mmu-miR-3572-5p
	mmu-miR-130a-3p
	mmu-miR-187-5p
	mmu-miR-490-3p
	mmu-miR-21a-3p
	mmu-miR-702-5p
	mmu-miR-1949
	mmu-miR-129-2-3p
	mmu-miR-1912-5p
	mmu-miR-378a-3p
	mmu-miR-1912-3p
	mmu-miR-127-5p
	mmu-miR-185-3p
	mmu-miR-7115-5p
	mmu-miR-1843b-3p
	mmu-miR-6968-5p
	mmu-miR-383-5p
	mmu-miR-421-3p
	mmu-miR-153-3p
	mmu-miR-190b-5p
	mmu-miR-8098
	mmu-miR-29a-5p
	mmu-miR-1a-3p
	mmu-miR-434-3p
	mmu-miR-669p-3p
	mmu-miR-200a-5p
	mmu-miR-369-3p
	mmu-miR-467a-5p
	mmu-miR-5121
	mmu-miR-542-5p
