# Supplementary material for: Microglia Regulate Blood–Brain Barrier Integrity via MiR‐126a‐5p/MMP9 Axis during Inflammatory Demyelination
Source: Adv Sci (Weinh). 2022 Jun 27;9(24):2105442. doi: 10.1002/advs.202105442 (PMC9403646; doi:10.1002/advs.202105442)
Supplement: Supplementary file 3 — Supporting Table 2 [file ADVS-9-2105442-s006.xlsx]

## Sheet: sheet1
Protein Array Assay Using LysM-126KO Microglia Transfected with MiR-126a-5p Mimics or NC Mimics
ProteinID	AveExp. MiR-126a-5p Mimics	AveExp.NC Mimics	LogFC	P.Value	Adj.P.Val	Foldchange	Regulation	EntrezID	UniprotID	Threshold
CCL4 / MIP-1 beta	12.5051	14.6545	-2.14935	0.00191115	0.0613838	0.225414	down	20303	P14097	TRUE
GITR	8.84147	9.60984	-0.768375	0.0018114	0.0613838	0.587078	down	21936	Q9JKR2	TRUE
IFN-alpha / beta R2	9.19164	9.93302	-0.741378	0.00259087	0.0613838	0.598168	down	15962	P01572	TRUE
IL-4 R	9.92692	10.8492	-0.92227	0.00256566	0.0613838	0.527678	down	16190	P16382	TRUE
Kremen-1	8.70786	9.53767	-0.829806	0.000976218	0.0613838	0.562605	down	84035	Q99N43	TRUE
MIP-1 alpha	8.72969	10.5944	-1.86469	0.00227172	0.0613838	0.274583	down	20302	P10855	TRUE
TNF RII	13.669	14.7743	-1.10532	0.00229446	0.0613838	0.4648	down	21938	P25119	TRUE
TNF-alpha	9.22907	10.0302	-0.801111	0.00185016	0.0613838	0.573907	down	21926	P06804	TRUE
TPO	8.54937	9.41367	-0.864301	0.00206332	0.0613838	0.549312	down	21832	P40226	TRUE
TROY	9.40119	10.1136	-0.712416	0.00199977	0.0613838	0.610297	down	29820	Q9JLL3	TRUE
TWEAK / TNFSF12	9.29041	10.2263	-0.935915	0.00147402	0.0613838	0.522711	down	21944	O54907	TRUE
uPAR	9.1069	9.89546	-0.788567	0.00141464	0.0613838	0.578919	down	18793	P35456	TRUE
VEGF R2	8.63874	9.60516	-0.966414	0.00238689	0.0613838	0.511777	down	16542	Q8VCD0	TRUE
GFR alpha-3 / GDNF R alpha-3	9.23537	9.90572	-0.670354	0.00351279	0.0642276	0.628352	down	14587	O35118	TRUE
GITR Ligand / TNFSF18	9.402	9.99738	-0.595387	0.00376492	0.0642276	0.661867	down	240873	Q7TS55	TRUE
PlGF-2	8.35856	8.96902	-0.610465	0.00368498	0.0642276	0.654986	down	18654	P49764	TRUE
Shh-N	8.34102	9.06689	-0.725867	0.00348572	0.0642276	0.604633	down	20423	Q62226	TRUE
TMEFF1 / Tomoregulin-1	9.2169	9.80518	-0.588279	0.00396209	0.0642276	0.665136	down	230157	Q6PFE7	TRUE
VEGF-D	8.61939	9.55799	-0.938605	0.00306113	0.0642276	0.521737	down	14205	P97946	TRUE
IGF-I	12.4919	14.1012	-1.6093	0.00532346	0.0682349	0.327758	down	16000	Q8CAR0	TRUE
IL-1 R9	9.24883	9.83079	-0.581962	0.00553855	0.0682349	0.668055	down	60367		TRUE
MMP-2	8.03833	8.89339	-0.855056	0.00463491	0.0682349	0.552844	down	17390	P33434	TRUE
MMP-14 / LEM-2	9.26419	10.2095	-0.945302	0.00520285	0.0682349	0.519321	down	17387	P53690	TRUE
RANTES	8.27967	9.35514	-1.07547	0.00528341	0.0682349	0.474518	down	20304	P30882	TRUE
TL1A / TNFSF15	9.18509	9.81647	-0.631375	0.004793	0.0682349	0.645561	down	326623	Q5UBV8	TRUE
MFG-E8	8.22247	9.00436	-0.781885	0.00588465	0.0697105	0.581606	down	17304	Q3TDU5	TRUE
CCL8 / MCP-2	9.01026	10.2704	-1.26013	0.0111704	0.0722815	0.417508	down	20307	Q9Z121	TRUE
Epigen	9.32683	9.9522	-0.625371	0.0111852	0.0722815	0.648253	down	71920	Q8CEX5	TRUE
GFR alpha-4 / GDNF R alpha-4	9.22726	9.78157	-0.554305	0.0070561	0.0722815	0.680985	down	14588	Q9JJT2	TRUE
IGFBP-5	11.0437	11.9157	-0.871985	0.00794558	0.0722815	0.546395	down	16011	Q07079	TRUE
IL-2 R beta	9.59683	10.2136	-0.61677	0.00639544	0.0722815	0.652129	down	16185	P16297	TRUE
IL-5 R alpha	9.59866	10.2956	-0.696951	0.00837611	0.0722815	0.616875	down	16192	P21183	TRUE
IL-7 R alpha	8.98078	9.45224	-0.471465	0.0079338	0.0722815	0.721232	down	16197	P16872	TRUE
IL-17C	8.52125	9.23391	-0.712663	0.00804311	0.0722815	0.610193	down	234836	Q8K4C5	TRUE
IL-20 R alpha	9.08085	9.90174	-0.820891	0.00860865	0.0722815	0.566092	down	237313	Q6PHB0	TRUE
IL-22BP	8.8779	9.45565	-0.577745	0.0105261	0.0722815	0.67001	down	237310	Q80XF5	TRUE
KC	7.8721	8.41378	-0.541682	0.00874779	0.0722815	0.68697	down	14825	P12850	TRUE
MCP-1	9.37704	10.1984	-0.821324	0.00680833	0.0722815	0.565922	down	20296	P10148	TRUE
MFRP	9.12848	9.73592	-0.607434	0.00862312	0.0722815	0.656363	down	259172	Q8K480	TRUE
MMP-9	8.64795	10.2359	-1.588	0.0112646	0.0722815	0.332633	down	17395	P41245	TRUE
Neurturin	8.92498	9.79212	-0.867142	0.00905374	0.0722815	0.548232	down	18188	P97463	TRUE
NOV / CCN3	9.17763	9.97351	-0.79588	0.0106129	0.0722815	0.575992	down	18133	Q64299	TRUE
TECK	9.58908	10.6523	-1.06319	0.00962391	0.0722815	0.478574	down	20300	O35903	TRUE
TGF-beta 1	9.55559	10.467	-0.911446	0.0105085	0.0722815	0.531652	down	21803	P04202	TRUE
TLR3	8.86275	9.3761	-0.513347	0.0111799	0.0722815	0.700595	down	142980	Q99MB1	TRUE
TLR4	8.72374	9.27025	-0.546512	0.00670232	0.0722815	0.684673	down	21898	Q9QUK6	TRUE
TREM-1	8.78786	9.4799	-0.692041	0.00928483	0.0722815	0.618978	down	58217	Q14DT9	TRUE
TSLP	8.97278	9.88657	-0.913793	0.00985	0.0722815	0.530788	down	53603	Q9JIE6	TRUE
IFN-alpha / beta R1	9.50367	10.1492	-0.645518	0.0116572	0.073274	0.639263	down	15962	P01572	TRUE
Thymus Chemokine-1	8.13997	8.79584	-0.655869	0.0120084	0.0739716	0.634693	down	57349	Q9EQI5	TRUE
IL-6	10.1057	11.0009	-0.895227	0.0126941	0.0751883	0.537662	down	16193	P08505	TRUE
IL-17BR	8.85979	9.63913	-0.779346	0.0126334	0.0751883	0.582631	down	50905	Q9JIP3	TRUE
ICAM-5	9.14742	9.81604	-0.66862	0.0133659	0.0776735	0.629108	down	15898	Q60625	TRUE
Cerberus 1	8.57583	9.26508	-0.68925	0.0137622	0.0784958	0.620176	down	12622	O55233	TRUE
Erythropoietin?(EPO)	9.24089	10.1146	-0.873753	0.0145314	0.0813759	0.545726	down	13856	B7ZMY9	TRUE
CXCL16	11.3396	12.4621	-1.12246	0.01606	0.08254	0.459311	down	66102	Q5F2D5	TRUE
E-Selectin	10.0865	10.5951	-0.508507	0.0182272	0.08254	0.702949	down	20339	Q00690	TRUE
IL-1 R6 / IL-1 R rp2	8.88339	9.53839	-0.654999	0.0179904	0.08254	0.635076	down	107527	Q9ERS7	TRUE
IL-3 R beta	9.96538	10.5068	-0.541436	0.0165959	0.08254	0.687087	down	12984	Q3U1Z1	TRUE
IL-17E	8.7058	9.35109	-0.645293	0.0152025	0.08254	0.639363	down	140806	Q8VHH8	TRUE
IL-17R	10.6885	14.8557	-4.16718	0.0176938	0.08254	0.0556612	down	16172	Q60943	TRUE
IL-22	9.05464	9.78505	-0.730411	0.0184911	0.08254	0.602732	down	50929	Q9JJY9	TRUE
Integrin beta 2 / CD18	8.70922	9.29195	-0.582729	0.0163211	0.08254	0.6677	down	16414	P11835	TRUE
Lefty-1	9.03266	9.71553	-0.682871	0.0154711	0.08254	0.622925	down	13590	Q64280	TRUE
MAdCAM-1	8.08728	8.98053	-0.893253	0.0159887	0.08254	0.538399	down	17123	Q3UVR1	TRUE
MDC	9.162	9.8115	-0.6495	0.0178534	0.08254	0.637501	down	20299	O88430	TRUE
MIP-1 gamma	9.79217	11.7501	-1.95789	0.0175696	0.08254	0.257405	down	20308	P51670	TRUE
RELM beta	8.59777	9.27998	-0.68221	0.0167552	0.08254	0.62321	down	57263	Q99P86	TRUE
VCAM-1	7.55916	8.49123	-0.932066	0.0176662	0.08254	0.524107	down	22329	Q3UPN1	TRUE
IL-2	9.43896	10.1342	-0.695259	0.0192404	0.0834653	0.617599	down	16183	P04351	TRUE
IL-17D	8.27693	8.95717	-0.680239	0.0190847	0.0834653	0.624062	down	239114	?Q8K4C4	TRUE
IGF-II	9.9099	11.4645	-1.55463	0.0210631	0.0876681	0.340416	down	16002	P09535	TRUE
Spinesin Ectodomain	9.87982	10.8745	-0.994722	0.0207315	0.0876681	0.501833	down	80893	Q9ER04	TRUE
VEGF R3	8.43554	9.26156	-0.826021	0.0208624	0.0876681	0.564083	down	14257	P35917	TRUE
CCL28	11.5357	15.8871	-4.35137	0.0267211	0.0900701	0.0489901	down	56838	Q9JIL2	TRUE
CRG-2	9.77621	10.5215	-0.745329	0.0279224	0.0900701	0.596532	down	15945	P17515	TRUE
CXCL14 / BRAK	11.5955	15.0148	-3.41927	0.0269281	0.0900701	0.0934752	down	57266	Q9WUQ5	TRUE
CXCR3	9.39752	9.97379	-0.576264	0.0267845	0.0900701	0.670698	down	12766	O88410	TRUE
EG-VEGF / PK1	11.7352	15.4625	-3.72732	0.0239057	0.0900701	0.0755029	down	246691	Q14A28	TRUE
GM-CSF	9.43144	10.0582	-0.626801	0.0277395	0.0900701	0.647611	down	12983	P26955	TRUE
Granzyme G	9.50824	10.0191	-0.510856	0.0276685	0.0900701	0.701806	down	14944	P13366.1	TRUE
IGFBP-rp1 / IGFBP-7	9.56711	9.95313	-0.386027	0.024071	0.0900701	0.765234	down	29817	E9Q5D9	TRUE
IL-1 R4 / ST2	11.3055	15.371	-4.06554	0.0249551	0.0900701	0.0597243	down	17082	P14719	TRUE
IL-1 RII	9.34973	10.295	-0.94525	0.0235173	0.0900701	0.51934	down	16178	P27931	TRUE
IL-9	9.61931	10.0993	-0.480007	0.0267821	0.0900701	0.716974	down	16198	P15247	TRUE
IL-9 R	9.73062	10.5393	-0.808656	0.027356	0.0900701	0.570913	down	16199	A2AVE0	TRUE
IL-12 p70	12.0812	15.3421	-3.26086	0.0267617	0.0900701	0.104324	down	16159	P43431	TRUE
IL-16	11.5041	15.6912	-4.18705	0.0260635	0.0900701	0.0548999	down	16170	O54824	TRUE
IL-20	9.00014	9.91227	-0.912126	0.0261959	0.0900701	0.531402	down	58181	Q9JKV9	TRUE
IL-23	8.87279	9.5018	-0.629011	0.0221644	0.0900701	0.64662	down	83430	Q9EQ14	TRUE
IL-27	11.7378	15.9247	-4.18685	0.0281773	0.0900701	0.0549077	down	246779	Q8K3I6	TRUE
IL-28 / IFN-lambda	11.0906	15.3758	-4.28522	0.0242459	0.0900701	0.0512885	down	338374	Q8CGK6	TRUE
NGF R / TNFRSF16	8.6775	9.41981	-0.742306	0.0283662	0.0900701	0.597783	down	18053	Q8CFT3	TRUE
Osteoactivin / GPNMB	11.5529	15.5072	-3.9543	0.0252414	0.0900701	0.0645116	down	93695	Q99P91	TRUE
TACI / TNFRSF13B	9.29068	9.93161	-0.640936	0.0278397	0.0900701	0.641297	down	57916	Q9ET35	TRUE
TCA-3	11.5413	15.5317	-3.99039	0.0266279	0.0900701	0.0629178	down	20290	P10146	TRUE
VEGF-C	11.3282	15.1543	-3.82611	0.0271807	0.0900701	0.0705058	down	22341	P97953	TRUE
S100A10	9.41818	9.79925	-0.381068	0.029254	0.0910124	0.767869	down	20194	P08207	TRUE
TIMP-1?	8.98411	10.3948	-1.41068	0.0292181	0.0910124	0.376135	down	21857	P12032	TRUE
CCL1 / I-309 / TCA-3	11.5288	15.7256	-4.19683	0.0327644	0.0917251	0.0545293	down	20290	P14098	TRUE
Common gamma Chain / IL-2 R gamma	11.7181	15.9286	-4.21056	0.0320493	0.0917251	0.0540126	down	16186	Q3UPA9	TRUE
Decorin	9.21578	9.75366	-0.537874	0.0304374	0.0917251	0.688785	down	13179	P28654	TRUE
Endostatin	11.7605	15.7887	-4.02815	0.0336357	0.0917251	0.0612923	down	12822	P39061	TRUE
Eotaxin-2	11.1605	14.7048	-3.54428	0.0337049	0.0917251	0.0857166	down	56221	Q9JKC0	TRUE
ICAM-1	11.7183	15.7306	-4.01227	0.0318677	0.0917251	0.0619707	down	15894	Q3U8M7	TRUE
IL-3	10.612	11.6999	-1.08799	0.0311358	0.0917251	0.470416	down	16187	P01586	TRUE
IL-11	11.7493	15.8291	-4.07982	0.0331378	0.0917251	0.0591361	down	16156	P47873	TRUE
IL-15 R alpha	11.4759	15.1693	-3.69339	0.0299854	0.0917251	0.0772999	down	16169	Q60819	TRUE
IL-17	10.3708	12.2388	-1.86805	0.0308646	0.0917251	0.273943	down	16171	Q62386	TRUE
IL-17RD	8.74087	9.47258	-0.731714	0.0339502	0.0917251	0.602188	down	171463	Q8JZL1	TRUE
TARC	9.4911	10.4353	-0.944215	0.0312859	0.0917251	0.519712	down	20295	Q9WUZ6	TRUE
TNF RI / TNFRSF1A	10.0293	10.7516	-0.722383	0.0335658	0.0917251	0.606096	down	21937	P25118	TRUE
TRAIL / TNFSF10	9.29	10.5178	-1.22777	0.0335896	0.0917251	0.426977	down	22035	P50592	TRUE
Urokinase	11.3136	14.3529	-3.03935	0.0336475	0.0917251	0.121637	down	18792	P06869	TRUE
CTACK?	11.9603	15.7451	-3.78478	0.0363877	0.0932468	0.072555	down	20301	A2AMS7	TRUE
CXCR6	11.6835	15.3603	-3.67684	0.0354554	0.0932468	0.0781918	down	80901	Q9EQ16	TRUE
Epiregulin	9.1597	9.80084	-0.641138	0.0386885	0.0932468	0.641207	down	13874	Q61521	TRUE
Frizzled-6	11.1484	15.274	-4.12566	0.0373458	0.0932468	0.0572867	down	14368	Q61089	TRUE
GDF-3	9.52449	10.09	-0.565477	0.0376632	0.0932468	0.675732	down	14562	Q07104	TRUE
GDF-8	11.9692	15.348	-3.3788	0.0390228	0.0932468	0.0961345	down	17700	Q540E2	TRUE
HVEM / TNFRSF14	9.39038	9.82054	-0.430159	0.0377823	0.0932468	0.74218	down	230979	Q80WM9	TRUE
IGFBP-1	12.0956	15.5444	-3.44883	0.0358102	0.0932468	0.0915796	down	16006	P47876	TRUE
IL-1 RI	11.8086	15.7589	-3.95029	0.0393574	0.0932468	0.0646912	down	16177	Q8C833	TRUE
IL-31	10.8903	14.823	-3.93263	0.0369163	0.0932468	0.0654878	down	76399	Q6EAL8	TRUE
MIP-3 alpha	7.50909	8.06753	-0.558442	0.0367941	0.0932468	0.679035	down	20297	O89093	TRUE
MMP-24 / MT5-MMP	10.218	11.2936	-1.07565	0.0390814	0.0932468	0.474458	down	17391	Q9R0S2	TRUE
TGF-beta RII	11.4291	15.6144	-4.18526	0.0381187	0.0932468	0.0549682	down	21813	Q62312	TRUE
TLR2	11.6771	15.4935	-3.81636	0.0386079	0.0932468	0.0709839	down	24088	Q9QUN7	TRUE
TRANCE / TNFSF11	8.23425	8.74554	-0.511282	0.0360541	0.0932468	0.701599	down	21943	O35235	TRUE
VEGF-B	11.3144	15.4473	-4.13294	0.0367053	0.0932468	0.0569981	down	22340	P49766	TRUE
TIMP-4	9.49133	10.6742	-1.18292	0.0399128	0.0938407	0.44046	down	110595	Q9JHB3	TRUE
b FGF	12.2719	15.5788	-3.30686	0.0425417	0.0940432	0.10105	down	14173	P15655	TRUE
CCR10	9.91965	10.5492	-0.629562	0.0439682	0.0940432	0.646372	down	12777	Q9JL21	TRUE
CRP	11.8156	15.5384	-3.72283	0.0435418	0.0940432	0.0757386	down	12944	P14847	TRUE
Endocan	11.3399	14.8284	-3.48848	0.0410506	0.0940432	0.0890967	down	71690	Q9QYY7	TRUE
Galectin-3	11.0323	12.033	-1.00064	0.043904	0.0940432	0.499778	down	16854	Q8C253	TRUE
IGFBP-3	11.8891	15.4468	-3.55769	0.041819	0.0940432	0.0849239	down	16009	P47878	TRUE
MCP-5	11.7985	12.9589	-1.16036	0.04366	0.0940432	0.4474	down	20293	Q62401	TRUE
OX40 Ligand / TNFSF4	8.54137	9.12628	-0.584907	0.0420204	0.0940432	0.666692	down	22163	P47741	TRUE
PDGF C	8.22764	9.06801	-0.840365	0.043781	0.0940432	0.558502	down	54635	Q8CI19	TRUE
Prolactin	11.6715	15.1485	-3.47694	0.0428152	0.0940432	0.0898126	down	19109	Q3TT66	TRUE
SIGIRR	8.17092	8.71998	-0.549059	0.0420767	0.0940432	0.683466	down	24058	Q9JLZ8	TRUE
TWEAK R / TNFRSF12	11.3497	15.0637	-3.71396	0.0410982	0.0940432	0.0762056	down	27279	Q9CR75	TRUE
WISP-1 / CCN-4	11.4995	15.269	-3.76948	0.0408334	0.0940432	0.0733285	down	22402	O54775	TRUE
SLPI	8.81881	9.51203	-0.693221	0.0442787	0.094054	0.618471	down	20568	P97430	TRUE
IL-23 R	11.3334	15.2384	-3.90507	0.0452639	0.0954882	0.066751	down	209590	Q8K4B4	TRUE
Endoglin / CD105	9.74212	10.4285	-0.686406	0.0463895	0.0971971	0.6214	down	13805	Q63961	TRUE
CCR4	9.28131	10.4143	-1.13296	0.0497127	0.0985245	0.455978	down	12773	P51680	TRUE
CD40	9.55301	10.3289	-0.775852	0.0483629	0.0985245	0.584043	down	21939	Q99NE2	TRUE
Glut2	11.2378	15.1961	-3.9583	0.0501082	0.0985245	0.0643331	down	20526	P14246	FALSE
LRP-6	10.3471	13.3098	-2.96271	0.0495372	0.0985245	0.128273	down	16974	O88572	TRUE
M-CSF	11.1414	14.7614	-3.61995	0.0497212	0.0985245	0.0813369	down	12977	P07141	TRUE
Soggy-1	11.1986	14.9524	-3.75381	0.0499425	0.0985245	0.0741295	down	50722	Q9QZL9	TRUE
SPARC	12.027	15.4328	-3.40581	0.0489027	0.0985245	0.0943516	down	20692	Q5NCU5	TRUE
TGF-beta 3	8.01036	8.46377	-0.453416	0.0502219	0.0985245	0.730311	down	21809	Q91YU7	FALSE
TIMP-2	11.7767	14.9415	-3.16483	0.0497463	0.0985245	0.111504	down	21858	Q8BSJ3	TRUE
TSLP R	10.8446	13.4505	-2.60582	0.0475647	0.0985245	0.164274	down	57914	Q8CII9	TRUE
CD40 Ligand / TNFSF5	9.74058	10.2457	-0.505125	0.0518574	0.0990453	0.704599	down	21947	P27548	FALSE
Frizzled-1	7.87422	8.22175	-0.347526	0.0524102	0.0990453	0.78593	down	14362	O70421	FALSE
IFN-beta	10.1005	11.2864	-1.18584	0.0518874	0.0990453	0.439567	down	15977	P01575	FALSE
Kremen-2	8.97653	9.57869	-0.602159	0.0524168	0.0990453	0.658767	down	73016	Q8K1S7	FALSE
RAGE	7.92958	8.47999	-0.550402	0.0521434	0.0990453	0.68283	down	11596	Q62151	FALSE
TLR1	9.13863	9.59081	-0.45218	0.052121	0.0990453	0.730937	down	21897	Q9EPQ1	FALSE
Dtk	9.77039	10.1325	-0.362121	0.0531325	0.0997854	0.77802	down	22174	O09080	FALSE
IGFBP-2	11.8869	14.9882	-3.10129	0.053867	0.100552	0.116525	down	16008	D3YU40	FALSE
IFN-gamma R1	11.5196	15.3532	-3.83365	0.054994	0.100735	0.0701383	down	15979	P15261	FALSE
I-TAC	7.44951	7.81691	-0.367397	0.0546949	0.100735	0.77518	down	56066	Q9JHH5	FALSE
LIF	11.1263	14.5324	-3.40605	0.0552734	0.100735	0.0943358	down	16878	P09056	FALSE
MIG	8.5142	9.0926	-0.578393	0.0544718	0.100735	0.669709	down	17329	P18340	FALSE
IL-15	8.00065	8.45725	-0.456593	0.0568588	0.10197	0.728705	down	16168	P48346	FALSE
IL-21	8.24235	8.69334	-0.450987	0.0569441	0.10197	0.731542	down	60505	E9PX58	FALSE
Leptin R	9.39052	9.82504	-0.434519	0.0565095	0.10197	0.73994	down	16847	P48356	FALSE
Lungkine	11.2271	14.1409	-2.91379	0.0575465	0.102014	0.132697	down	20309	Q9WVL7	FALSE
PDGF R alpha	8.48501	9.75719	-1.27218	0.0576311	0.102014	0.414034	down	18595	P26618	FALSE
TCCR / WSX-1	11.5733	15.1901	-3.6168	0.058013	0.102103	0.0815144	down	50931	O70394	FALSE
CXCR2 / IL-8 RB	9.59154	10.0873	-0.495789	0.0605257	0.103567	0.709174	down	12765	P35343	FALSE
FGF R3	10.0702	10.6042	-0.534039	0.0599037	0.103567	0.690619	down	14184	Q7TSI8	FALSE
IL-5	11.2659	13.0204	-1.75444	0.0608626	0.103567	0.296388	down	16191	P04401	FALSE
LIX	11.1912	14.7849	-3.59373	0.0596061	0.103567	0.0828282	down	20311	P50228	FALSE
MMP-12	9.57268	11.7928	-2.22013	0.0601598	0.103567	0.214621	down	17381	P34960	FALSE
TNF-beta / TNFSF1B	11.248	14.9849	-3.73686	0.060549	0.103567	0.0750054	down	16992	P09225	FALSE
IL-1 alpha	11.4883	15.3893	-3.90096	0.0612284	0.103617	0.0669411	down	16175	P01582	FALSE
Fas / TNFRSF6	17.2207	17.5885	-0.367797	0.065682	0.110547	0.774965	down	14102	Q6GT31	FALSE
Artemin	9.54924	10.3367	-0.78747	0.0661721	0.110766	0.579359	down	11876	Q3SXF4	FALSE
PF-4	10.8015	13.7324	-2.93083	0.0667134	0.111069	0.131139	down	56744	Q9Z126	FALSE
VE-Cadherin	10.4703	13.5026	-3.03222	0.0672795	0.111409	0.122239	down	12562	P55284	FALSE
Lymphotoxin beta R / TNFRSF3	11.5676	15.1719	-3.60428	0.0682225	0.112367	0.0822247	down	17000	P50284	FALSE
IL-24	8.39241	8.77162	-0.379213	0.0694994	0.113861	0.768857	down	93672	Q925S4	FALSE
G-CSF	10.12	10.5853	-0.465326	0.0709524	0.115347	0.724308	down	12985	P09920	FALSE
PDGF R beta	8.56146	9.37382	-0.812366	0.0711554	0.115347	0.569447	down	18596	P05622	FALSE
IFN-gamma	11.7729	14.4813	-2.70837	0.0718012	0.115784	0.153003	down	15978	P01580	FALSE
IL-10	10.8538	11.8816	-1.02784	0.0723529	0.116066	0.490444	down	16153	P18893	FALSE
P-Selectin	9.38956	11.2736	-1.88408	0.0732982	0.116973	0.270916	down	20345	Q3TA56	FALSE
ALCAM	9.11224	9.46568	-0.353436	0.0762363	0.119086	0.782718	down	11658	Q61490	FALSE
CD30	9.82157	10.1982	-0.376652	0.076555	0.119086	0.770223	down	21941	Q60846	FALSE
EDAR	9.71176	10.0845	-0.372701	0.076279	0.119086	0.772335	down	13608	Q9DC43	FALSE
GFR alpha-2 / GDNF R alpha-2	9.23819	9.75398	-0.51579	0.0762891	0.119086	0.69941	down	14586	O08842	FALSE
MIP-2	10.5013	13.471	-2.96964	0.0755774	0.119086	0.127659	down	20310	P10889	FALSE
CCR9	10.5002	11.101	-0.600844	0.0801361	0.12403	0.659368	down	12769	Q9WUT7	FALSE
6Ckine?	10.312	10.7337	-0.421706	0.0829832	0.127794	0.746541	down	65956	P86792	FALSE
Adiponectin / Acrp30	9.69274	10.1208	-0.428051	0.0863322	0.13229	0.743265	down	11450	Q60994	FALSE
Pentraxin3 / TSG-14	10.6674	13.5069	-2.83944	0.0871882	0.13294	0.139715	down	19288	P48759	FALSE
Granzyme B	9.2443	9.83444	-0.59014	0.0877381	0.13312	0.664278	down	14939	Q3V2P1	FALSE
Granzyme D	9.29805	9.83872	-0.540674	0.0884641	0.133563	0.68745	down	14941	P11033	FALSE
FADD	11.228	12.6036	-1.37561	0.089196	0.134012	0.38539	down	14082	Q61160	FALSE
Tie-2	8.52322	8.88258	-0.359356	0.0897161	0.134139	0.779513	down	21687	Q02858	FALSE
Dkk-4	10.0146	10.2679	-0.253299	0.0909547	0.134422	0.838976	down	234130	Q8VEJ3	FALSE
GDF-5	9.1314	9.7525	-0.621101	0.0907922	0.134422	0.650175	down	14563	P43027	FALSE
Insulin	8.55045	8.87212	-0.321675	0.0912147	0.134422	0.80014	down	16333	P01325	FALSE
IL-12 R beta 1	8.79682	9.1697	-0.372872	0.0922559	0.135309	0.772243	down	16161	Q60837	FALSE
Follistatin-like 1	11.2284	14.1224	-2.89408	0.0950636	0.138766	0.134523	down	14314	Q62356	FALSE
TFPI	9.9477	10.4096	-0.461946	0.0963947	0.140045	0.726006	down	21788	Q8BSB7	FALSE
CCR3	9.10964	9.56086	-0.451222	0.0973408	0.140756	0.731423	down	12771	P51678	FALSE
Axl	8.5615	9.22845	-0.666956	0.0984955	0.14176	0.629834	down	26362	Q00993	FALSE
FLRG (Follistatin)	8.45953	8.98123	-0.521704	0.0993177	0.142278	0.696549	down	83554	Q9EQC7	FALSE
Csk	10.1694	10.7094	-0.540083	0.100961	0.143299	0.687731	down	12988	P41241	FALSE
SCF R / c-kit	8.22089	9.45678	-1.23589	0.100605	0.143299	0.42458	down	16590	P05532	FALSE
Angiopoietin-like 3	9.51339	9.93114	-0.417751	0.101623	0.143577	0.748591	down	30924	Q9R182	FALSE
BAFF R / TNFRSF13C	10.2283	10.6092	-0.380993	0.102661	0.144381	0.767909	down	72049	Q9D8D0	FALSE
IL-17F	8.52757	9.77316	-1.24559	0.103386	0.144741	0.421735	down	257630	Q7TNI7	FALSE
CXCR4	10.3315	11.7645	-1.43302	0.104261	0.145305	0.370356	down	12767	P70658	FALSE
CD11b	11.5167	12.8594	-1.34273	0.108899	0.150408	0.394273	down	16409	G5E8F1	FALSE
FGF R5 beta	8.79326	9.24464	-0.451383	0.108517	0.150408	0.731341	down	116701	Q91V87	FALSE
IL-12 p40/p70	10.6699	11.2431	-0.573156	0.109558	0.150642	0.672145	down	16160	P43432	FALSE
AR (Amphiregulin)	10.0337	10.2651	-0.231399	0.113792	0.155769	0.851808	down	11839	P31955	FALSE
L-Selectin	8.62038	9.27783	-0.657453	0.1195	0.162858	0.633997	down	20343	Q3TCF3	FALSE
Cardiotrophin-1	10.2501	10.6181	-0.368013	0.120816	0.163926	0.774849	down	13019	Q60753	FALSE
IL-18 R alpha/IL-1 R5	8.27225	8.81376	-0.541512	0.12467	0.168414	0.68705	down	16182	Q8C257	FALSE
CD27 Ligand / TNFSF7	10.2617	10.7294	-0.467696	0.128047	0.172221	0.723118	down	970	P32970	FALSE
IL-3 R alpha	10.4138	11.9597	-1.5459	0.135394	0.18131	0.342482	down	16188	P26952	FALSE
IL-2 R alpha	9.41236	9.67938	-0.267022	0.137505	0.18334	0.831033	down	16184	P01590	FALSE
Chordin-Like 2	9.28772	9.65975	-0.372038	0.145962	0.193777	0.77269	down	69121	Q8VEA6	FALSE
FGF-21	8.46541	8.68847	-0.22306	0.147342	0.194769	0.856746	down	56636	Q9JJN1	FALSE
FAM3B	10.0945	10.3613	-0.266798	0.148123	0.194965	0.831162	down	52793	Q9D309	FALSE
TRAIL R2 / TNFRSF10B	7.78183	8.11122	-0.329387	0.151499	0.19856	0.795875	down	21933	Q9QZM4	FALSE
TGF-beta RI / ALK-5	7.67469	8.11406	-0.439367	0.15218	0.198608	0.737458	down	21812	Q64729	FALSE
Fractalkine	8.00165	8.35606	-0.354413	0.153176	0.199064	0.782188	down	14825	P12850	FALSE
AgRP	10.9517	12.456	-1.50434	0.159658	0.206616	0.352491	down	11604	P56473	FALSE
Activin C	9.60931	9.87604	-0.266727	0.166793	0.214946	0.831203	down	16325	P55104	FALSE
FCrRIIB / CD32b	10.1531	10.5549	-0.401755	0.169621	0.21768	0.756937	down	14130	A0A0B4J1E6	FALSE
Lymphotactin	8.3154	8.77789	-0.46249	0.170691	0.218144	0.725733	down	16963	P47993	FALSE
CTLA-4 / CD152	9.81946	10.1542	-0.334725	0.172984	0.220161	0.792935	down	12477	Q9QZZ7	FALSE
CCL7 / MCP-3 / MARC	13.0957	13.7699	-0.674184	0.174881	0.22166	0.626686	down	20306	Q03366	FALSE
IL-13 R alpha 2	9.43717	9.7216	-0.284423	0.17778	0.224411	0.82107	down	16165	O88786	FALSE
EGF R	10.0375	10.5319	-0.494393	0.178777	0.224749	0.709861	down	13649	Q9WVF5	FALSE
IL-6 R	8.17071	8.76718	-0.596462	0.182423	0.228399	0.661374	down	16194	Q3URV7	FALSE
MMP-3	7.91443	8.54076	-0.626328	0.185854	0.230819	0.647823	down	17392	P28862	FALSE
Ubiqultin	10.0081	10.2305	-0.222428	0.1853	0.230819	0.857122	down	22215	Q5DTH1	FALSE
IL-21 R	7.50391	8.00496	-0.501054	0.192054	0.237561	0.70659	down	60504	Q9JHX3	FALSE
CCR6	10.2699	10.5396	-0.269703	0.198898	0.245042	0.82949	down	12458	O54689	FALSE
Activin A?	9.53933	9.77924	-0.239903	0.204983	0.251532	0.846802	down	16323	Q04998	FALSE
Cripto	10.003	10.2437	-0.240771	0.21168	0.25872	0.846293	down	21667	Q3UZP8	FALSE
CCR7	10.0372	10.3016	-0.264436	0.213074	0.259394	0.832524	down	12775	P47774	FALSE
IL-7	7.5669	7.91313	-0.346233	0.214506	0.26011	0.786635	down	16196	Q3UT18	FALSE
HGF?	8.9758	9.2132	-0.237398	0.218456	0.263861	0.848274	down	15234	Q08048	FALSE
SCF	8.37102	8.59048	-0.219456	0.228734	0.275196	0.858889	down	17311	P20826	FALSE
Thrombospondin	8.31052	8.50884	-0.198324	0.233897	0.280312	0.871563	down	21825	Q80YQ1	FALSE
Osteoporotegerin	9.3803	9.75775	-0.377457	0.242256	0.289205	0.769793	down	18383	O08712	FALSE
BCMA / TNFRSF17	10.1652	10.3614	-0.196163	0.253905	0.299756	0.872869	down	21935	O88472	FALSE
Cryptic	9.67455	9.99206	-0.317512	0.253997	0.299756	0.802453	down	12627	P97766	FALSE
Neuregulin-3 / NRG3	8.86395	9.15411	-0.290153	0.254014	0.299756	0.817815	down	18183	E9Q396	FALSE
ICK	9.60859	9.87602	-0.267428	0.262858	0.309009	0.830799	down	56542	Q9JKV2	FALSE
DPPIV / CD26	9.44544	9.67701	-0.231569	0.275782	0.32297	0.851708	down	13482	P28843	FALSE
TGF-beta 2	6.91537	7.404	-0.488634	0.282274	0.32932	0.712699	down	21808	Q8CDZ9	FALSE
BTC (Betacellulin)	9.65467	9.81996	-0.165289	0.300172	0.348879	0.89175	down	12223	Q05928	FALSE
DR3 / TNFRSF25	10.0016	10.1514	-0.14982	0.308793	0.35755	0.901363	down	85030	B1AWN9	FALSE
CD14	9.9921	10.1462	-0.154133	0.314428	0.362711	0.898672	down	12475	P10810	FALSE
MIP-3 beta?	7.35487	7.54501	-0.190139	0.317963	0.365421	0.876522	down	24047	O70460	FALSE
GDF-9	8.98464	8.76315	0.221491	0.32382	0.370767	1.16594	up	14566	Q07105	FALSE
Dkk-3	9.64671	9.85296	-0.206249	0.326652	0.372625	0.866788	down	50781	Q9QUN9	FALSE
BLC	9.61762	9.80836	-0.190742	0.336274	0.382185	0.876155	down	55985	O55038	FALSE
Coagulation Factor III / Tissue Factor	8.52071	8.7216	-0.200887	0.342379	0.387694	0.870016	down	14066	P20352	FALSE
B7-1/CD80	10.3237	10.4751	-0.151418	0.346087	0.390457	0.900365	down	12519	Q00609	FALSE
CD30 L	9.85906	10.0198	-0.160692	0.349057	0.39237	0.894596	down	21949	P32972	FALSE
Angiopoietin-like 2	9.09745	9.25196	-0.15451	0.353964	0.39644	0.898437	down	26360	Q9R045	FALSE
CD27 / TNFRSF7	9.70155	9.84459	-0.14304	0.386896	0.431754	0.905609	down	21940	P41272	FALSE
Fas Ligand	9.1305	8.9243	0.206203	0.399373	0.444068	1.15365	up	14103	P41047	FALSE
Crossveinless-2	9.40632	9.26486	0.141452	0.40869	0.45037	1.10301	up	73230	Q8CJ69	FALSE
ICAM-2 / CD102	9.21256	9.57024	-0.357684	0.407743	0.45037	0.780416	down	15896	P35330	FALSE
IL-31 RA	8.4349	8.65406	-0.219166	0.409427	0.45037	0.859062	down	218624	Q8K5B1	FALSE
GDF-1	10.7175	10.8536	-0.136178	0.413405	0.453127	0.909927	down	14559	P20863	FALSE
WIF-1	7.64706	7.77711	-0.130052	0.423026	0.462029	0.913799	down	24117	Q9WUA1	FALSE
IL-10 R alpha	9.03102	9.14457	-0.113555	0.426597	0.464282	0.924308	down	16153	P18893	FALSE
IL-4	8.86986	8.98763	-0.117771	0.430232	0.46659	0.92161	down	16189	P07750	FALSE
Resistin	8.48782	8.64987	-0.162046	0.437169	0.472449	0.893757	down	57264	Q99P87	FALSE
LIGHT / TNFSF14	8.3821	7.90037	0.48173	0.442249	0.474609	1.39642	up	50930	Q9QYH9	FALSE
VEGF R1	7.74771	7.94825	-0.200543	0.441475	0.474609	0.870223	down	14254	P35969	FALSE
IL-17RC	11.1091	10.9771	0.131928	0.462533	0.494654	1.09576	up	171095	Q8K4C2	FALSE
VEGF	8.09144	8.25609	-0.164655	0.466514	0.497184	0.892142	down	22339	Q00731	FALSE
DKK-1	8.75748	8.67227	0.0852063	0.513752	0.54564	1.06084	up	13380	Q80UL5	FALSE
Serum Amyloid A1	7.9805	8.14937	-0.168875	0.556028	0.58851	0.889536	down	20208	P05366	FALSE
Eotaxin?	8.10455	8.27083	-0.166276	0.579514	0.609182	0.89114	down	20292	P48298	FALSE
Progranulin	15.9951	16.0765	-0.0814568	0.578188	0.609182	0.945103	down	14824	P28798	FALSE
FGF R4	9.11798	8.98804	0.129939	0.58271	0.610459	1.09425	up	14186	Q03142	FALSE
LEPTIN(OB)	8.01981	8.11525	-0.0954455	0.588897	0.614848	0.935983	down	16846	P41160	FALSE
DAN	8.84366	8.92731	-0.083644	0.596112	0.620279	0.943671	down	74108	Q8C7N6	FALSE
Activin RIB / ALK-4	9.58034	9.51179	0.068549	0.670879	0.694705	1.04866	up	11479	Q61271	FALSE
beta-Catenin	9.51109	9.44476	0.0663224	0.672787	0.694705	1.04704	up	12387	Q02248	FALSE
Fit-3 Ligand	8.23203	8.12311	0.108924	0.674405	0.694705	1.07842	up	14255	Q00342	FALSE
SDF-1	7.46972	7.54777	-0.0780505	0.70177	0.720484	0.947337	down	20315	H7BX38	FALSE
Frizzled-7	8.62446	8.7066	-0.0821427	0.735685	0.752794	0.944654	down	14369	Q61090	FALSE
IL-13	7.80345	7.87585	-0.0724017	0.777072	0.79251	0.951053	down	16163	P20109	FALSE
Growth Hormone R	8.74504	8.82003	-0.0749929	0.782285	0.795194	0.949347	down	14600	P16882	FALSE
IGFBP-6	8.85245	8.81877	0.0336774	0.860693	0.872018	1.02362	up	16012	P47880	FALSE
Gremlin	8.80221	8.77691	0.0252981	0.887317	0.893117	1.01769	up	23892	O70326.1	FALSE
HGF R	9.60402	9.6421	-0.0380789	0.885488	0.893117	0.973951	down	15234	Q08048.1	FALSE
Osteopontin	13.6491	13.639	0.0101006	0.942058	0.945127	1.00703	up	20750	Q3UBR1	FALSE
IL-1 beta	7.97272	7.97011	0.00260506	0.996165	0.996165	1.00181	up	16176	P10749	FALSE
