# Supplementary material for: Microglia Regulate Blood–Brain Barrier Integrity via MiR‐126a‐5p/MMP9 Axis during Inflammatory Demyelination
Source: Adv Sci (Weinh). 2022 Jun 27;9(24):2105442. doi: 10.1002/advs.202105442 (PMC9403646; doi:10.1002/advs.202105442)
Supplement: Supplementary file 4 — Supporting Table 3 [file ADVS-9-2105442-s004.xlsx]

## Sheet: miR-126a-5p screen
List of Compounds Upregulating MiR-126a-5p Expression in Microglia
Location	Indication	Name	Target	Primary Screen Tiera)	Secondary Screenb)
					1	2	3	Mean	p value
6-A8	Anti-neoplastic drugs	Cyclocytidine HCl	DNA synthesis	++++	383801	17559.9	25531.7	142298	0.25
6-A4	Endocrinology	Corticosterone	Adrenergic Receptor	++++	9832.44	11294.5	8559.63	9895.53	0.0002
5-F9	Respiratory Disease	Bromhexine HCl	Others	++++	525.179	599.106	560.926	561.737	<0.0001
6-A3	Neurological Disease	Orphenadrine citrate	AChR	++++	642.106	339.359	257.186	412.883	0.0245
1-E8	Asthma	Clenbuterol		++++	242.751	71.1767	2689.89	1001.27	0.3024
1-D6	Cardiovascular Disease	Clonidine HCl	Adrenergic Receptor,Autophagy	++++	363.716	193.564	582.723	380.001	0.0282
1-E2	Metabolic Disease	Nicergoline	Androgen Receptor	++++	691.379	98.5875	147.374	312.447	0.1765
3-H9	Inflammation	Auranofin	Others	++++	118.878	98.5875	108.752	108.739	<0.0001
1-E5	Cardiovascular Disease	Practolol		+++	82.5197	75.4091	73.347	77.0919	<0.0001
1-A10	Cardiovascular Disease	Novobiocin Na	Topoisomerase	+++	49.7514	103.728	41.8358	65.1052	0.03
7-F9	Infection	Nelfinavir Mesylate	HIV Protease	+++	46.9591	60.2685	57.0175	54.7484	0.0002
7-F10	Infection	Rimantadine HCl	DNA/RNA Synthesis	++	43.9158	54.4427	53.6932	50.6839	0.0001
7-F8	Infection	Ribavirin	Anti-infection	++	47.8352	47.1766	52.7098	49.2405	<0.0001
7-F2		Quinacrine 2HCl dihydrate	Others	++	37.2715	70.5219	44.9422	50.9119	0.0077
7-F7	Gastroenterology	Rebamipide	Others	++	40.9748	44.8385	44.5288	43.4474	<0.0001
7-F6	Cardiovascular Disease	Ramipril	RAAS	++	39.4878	41.451	47.6146	42.8511	<0.0001
7-F3	Cardiovascular Disease	Quinapril HCl	RAAS	++	38.1427	41.1646	45.9927	41.7667	<0.0001
7-F11	Cardiovascular Disease	Propranolol	Adrenergic Receptor	++	29.9261	38.1427	41.1646	36.4111	0.0005
7-F5	Cardiovascular Disease	Ranolazine 2HCl	Calcium Channel	++	23.0495	37.4441	36.1686	32.2208	0.0025
2-C11	Neurological Disease	Norepinephrine-(+)-tartrate l (-)	Adrenergic Receptor	++	64.5942	22.0596	11.0298	32.5612	0.1254
1-C2	Cardiovascular Disease	Phentolamine HCl	Adrenergic Receptor	++	18.5498	20.7255	19.6075	19.6276	<0.0001
1-G5	Transmembrane Transporters	Ivermectin	Chloride Channel,Anti-infection	++	21.2099	14.2874	22.5752	19.3575	0.002
2-B9	Neurological Disease	Pergolide mesylate	Dopamine Receptor	++	15.6346	17.8353	17.1088	16.8596	<0.0001
5-H6	Neurological Disease	Clarithromycin	P450 (e.g. CYP17)	++	12.4379	15.5266	24.7039	17.5561	0.0101
2-B11	Neurological Disease	Risperidone	5-HT Receptor	++	14.1559	14.9631	13.961	14.36	<0.0001
1-E3	Infection	Emtricitabine	Reverse Transcriptase	++	15.1719	13.6737	13.6737	14.1731	0.25
4-B3	Others	Ambroxol	Others	++	20.393	13.2691	9.71356	14.4585	0.0128
1-F10	Respiratory Disease	Ipratropium Br	AChR	++	55.7152	24.9333	44.3235	41.6573	0.0106
2-B10	Neurological Disease	Raclopride l-tartrate s(-)	dopamine D2/D3 receptor antagonist	++	12.5244	11.8488	10.605	11.6594	<0.0001
4-G5	Endocrinology	Anastrozole	Aromatase	++	8.05564	0.779165	235.568	81.4676	0.3554
1-E9	Neurological Disease	Procaterol HCl	Adrenergic Receptor	++	82.7106	3.68075	3.5801	29.9905	0.25
1-E4	Cardiovascular Disease	Betaxolol HCl	Adrenergic Receptor	++	2.38392	2.50244	180.185	61.6904	0.25
2-B2	Neurological Disease	Strychnine HCl	glycine receptor antagonist	+	21.1121	7.06162	6.27667	11.4835	0.0953
7-H9	Cardiovascular Disease	Telmisartan	RAAS	+	56.6237	2.46798	3.37137	20.821	0.25
1-A6	Neurological Disease	Donepezil HCl	AChR	+	79.7088	1.9816	1.41095	27.7004	0.25
5-D5	Infection	Acycloguanosine	Anti-infection	+	6.86852	21.1121	1.40444	9.79503	0.2087
2-C10	Cardiovascular Disease	Xylazine HCl	Adrenergic Receptor	+	2.66352	25.1648	3.10229	10.3102	0.25
5-D8	Metabolic Disease	Alendronate	Others	+	25.3398	2.2868	0.831238	9.48595	0.3453
6-A10	Anti-neoplastic drugs	Dacarbazine	DNA/RNA Synthesis	+	0.747425	59.7141	0.946058	20.4692	0.25
6-A2	Neurological Disease	Clobetasol propionate	Glucocorticoid Receptor	+	56.1028	0.737135	0.986233	19.2754	0.25
1-E10	Respiratory Disease	Salbutamol sulfate	Adrenergic Receptor	+	0.852635	69.0706	0.655197	23.5261	0.25
8-G2	Anti-neoplastic drugs/Endocrinology	Megestrol acetate	Androgen Receptor,Estrogen/progestogen Receptor	+	0.83702	46.9591	0.915945	16.2374	0.25
1-B6	Others	Pimozide	Others	+	2.36199	28.0514	2.26577	10.893	0.25
3-F6	Neurological Disease	Bromocriptine mesylate	Others	+	13.6107	19.5171	14.7912	15.973	0.0012
3-F5	Neurological Disease	Alfuzosin	Adrenergic Receptor	+	9.64646	10.4831	14.9285	11.686	0.25
a) Fold change of miR-126a-5p (AU) of indicated compound treated group, related to control (DMSO treated, AU=1), were ranked into four tiers, >90++++,51-90+++,11-50++,1-10+.
b) Fold change of miR-126a-5p (AU) of indicated compound treated group, related to control (DMSO treated, AU=1).
