# Supplementary material for: Microglia Regulate Blood–Brain Barrier Integrity via MiR‐126a‐5p/MMP9 Axis during Inflammatory Demyelination
Source: Adv Sci (Weinh). 2022 Jun 27;9(24):2105442. doi: 10.1002/advs.202105442 (PMC9403646; doi:10.1002/advs.202105442)
Supplement: Supplementary file 5 — Supporting Table 4 [file ADVS-9-2105442-s002.xlsx]

## Sheet: mmp9 screen
List of Compounds Downregulating Mmp9 Expression in Microglia.
Location	Indications	Namea)	Target	Validationb)
				1	2	3	Mean	p Value
6-A4	Endocrinology	Corticosterone	Adrenergic Receptor	0.812252	0.840896	0.76313	0.805426	0.0133
5-F9	Respiratory Disease	Bromhexine HCl	Others	1.7411	1.97247	2.80889	2.17415	0.0224
3-H9	Inflammation	Auranofin	Others	0.146604	0.194791	0.144586	0.161994	0.0004
1-E5	Cardiovascular Disease	Practolol		0.90125	0.726986	1.1487	0.925645	0.5762
7-F9	Infection	Nelfinavir Mesylate	HIV Protease	3.38698	2.62079	3.03143	3.01307	0.0119
a) Five compounds selected from primary and secondary screen in Table S3 ( ranked ++++ or +++ in the primary screen, and fold change of miR-126a-5p > 50, p<0.01 in the secondary screen).
b) Fold change of mmp9 (AU) of the indicated compound treated group related to control (DMSO treated, AU=1).
