# Supplementary material for: Microglia Regulate Blood–Brain Barrier Integrity via MiR‐126a‐5p/MMP9 Axis during Inflammatory Demyelination
Source: Adv Sci (Weinh). 2022 Jun 27;9(24):2105442. doi: 10.1002/advs.202105442 (PMC9403646; doi:10.1002/advs.202105442)
Supplement: Supplementary file 6 — Supporting Table 5 [file ADVS-9-2105442-s003.xlsx]

## Sheet: Sheet1
Primer Pairs Used in Quantitative PCR
Official Symbol	Accession number	microRNA Sequence	Hairpin Primer Sequence	Product TM	Product Length	Upper Primer TM	Lower Primer TM	Upper Primer Sequence	Lower Primer Sequence
mmu-miR-23a-3p	MIMAT0000532	AUCACAUUGCCAGGGAUUUCC	CTCAACTGGTGTCGTGGAGTCGGCAATTCAGTTGAGGGAAATCC	78.6	54	62.2	62.7	5' ATC ACA TTG CCA GGG A 3'	5' AAC TGG TGT CGT GGA GTC 3'
mmu-miR-15a-5p	MIMAT0000526	UAGCAGCACAUAAUGGUUUGUG	CTCAACTGGTGTCGTGGAGTCGGCAATTCAGTTGAGCACAAACC	77.6	55	58.3	58.6	5' TAG CAG CAC ATA ATG GTT 3'	5' AAC TGG TGT CGT GGA G 3'
mmu-miR-124-3p	MIMAT0000134	UAAGGCACGCGGUGAAUGCC	CTCAACTGGTGTCGTGGAGTCGGCAATTCAGTTGAGGGCATTCA	81.1	56	67.3	67.3	5' TAA GGC ACG CGG TGA AT 3'	5' CTC AAC TGG TGT CGT GGA GT 3'
mmu-miR-23b-3p	MIMAT0000125	AUCACAUUGCCAGGGAUUACC	CTCAACTGGTGTCGTGGAGTCGGCAATTCAGTTGAGGGTAATCC	79.1	55	62.2	62.5	5' ATC ACA TTG CCA GGG A 3'	5' CAA CTG GTG TCG TGG AG 3'
mmu-miR-27a-3p	MIMAT0000537	UUCACAGUGGCUAAGUUCCGC	CTCAACTGGTGTCGTGGAGTCGGCAATTCAGTTGAGGCGGAACT	80.9	54	59.2	59	5' GGT TCA CAG TGG CTA AGT 3'	5' CTG GTG TCG TGG AGT C 3'
mmu-miR-126a-5p	MIMAT0000137	CAUUAUUACUUUUGGUACGCG	CTCAACTGGTGTCGTGGAGTCGGCAATTCAGTTGAGCGCGTACC	79.1	55	59.1	59	5' GGG CAT TAT TAC TTT TGG 3'	5' CTG GTG TCG TGG AGT C 3'
mmu-miR-9-3p	MIMAT0000143	AUAAAGCUAGAUAACCGAAAGU	CTCAACTGGTGTCGTGGAGTCGGCAATTCAGTTGAGACTTTCGG	78.2	60	57.8	57.1	5' GGA TAA AGC TAG ATA ACC G 3'	5' CTC AAC TGG TGT CGT G 3'
mmu-miR-34a-5p	MIMAT0000542	UGGCAGUGUCUUAGCUGGUUGU	CTCAACTGGTGTCGTGGAGTCGGCAATTCAGTTGAGACAACCAG	79.1	55	59.7	60.1	5' TGG CAG TGT CTT AGC TG 3'	5' AAC TGG TGT CGT GGA GT 3'
mmu-miR-122-5p	MIMAT0000246	UGGAGUGUGACAAUGGUGUUUG	CTCAACTGGTGTCGTGGAGTCGGCAATTCAGTTGAGCAAACACC	78.4	55	59	58.6	5' TGG AGT GTG ACA ATG GT 3'	5' AAC TGG TGT CGT GGA G 3'
mmu-let-7c-5p	MIMAT0000523	UGAGGUAGUAGGUUGUAUGGUU	CTCAACTGGTGTCGTGGAGTCGGCAATTCAGTTGAGAACCATAC	79.2	58	59.8	58.6	5' GGG TGA GGT AGT AGG TTG T 3'	5' AAC TGG TGT CGT GGA G 3'
mouse Rnu6	NR_003027.2	GTGCTCGCTTCGGCAGCACATATACTAAAATTGGAACGATACAGAGAAGATTTAGCATGGCCCCTGCGCAAGGATGACACGCAAATTCGTGAAGCGTTCCATATTTTT	AAAATATGGAACGCTTCACGA	80.6	77	66.5	66.3	5' GCT TCG GCA GCA CAT ATA CT 3'	5' TTG CGT GTC ATC CTT GC 3'
mmu-miR-223-5p	MIMAT0017056	CGUGUAUUUGACAAGCUGAGUUG	CTCAACTGGTGTCGTGGAGTCGGCAATTCAGTTGAGCAACTCAG	78.6	54	59.3	59	5' CGT GTA TTT GAC AAG CTG 3'	5' CTG GTG TCG TGG AGT C 3'
mmu-miR-223-3p	MIMAT0000665	UGUCAGUUUGUCAAAUACCCCA	CTCAACTGGTGTCGTGGAGTCGGCAATTCAGTTGAGTGGGGTAT	79.1	55	64.1	64.2	5' CGG TGT CAG TTT GTC AAA TAC 3'	5' TGG TGT CGT GGA GTC G 3'
mmu-miR-99a-5p	MIMAT0000131	AACCCGUAGAUCCGAUCUUGUG	CTCAACTGGTGTCGTGGAGTCGGCAATTCAGTTGAGCACAAGAT	79.1	55	61.5	62.7	5' AAC CCG TAG ATC CGA TC 3'	5' AAC TGG TGT CGT GGA GTC 3'
mmu-miR-29a-3p	MIMAT0000535	UAGCACCAUCUGAAAUCGGUUA	CTCAACTGGTGTCGTGGAGTCGGCAATTCAGTTGAGTAACCGAT	75.4	45	61.4	61.4	5' TAG CAC CAT CTG AAA TCG 3'	5' GTG GAG TCG GCA ATT C 3'
mmu-miR-206-3p	MIMAT0000239	UGGAAUGUAAGGAAGUGUGUGG	CTCAACTGGTGTCGTGGAGTCGGCAATTCAGTTGAGCCACACAC	79.9	58	62.6	62.7	5' GCG TGG AAT GTA AGG AAG 3'	5' AAC TGG TGT CGT GGA GTC 3'
mmu-miR-382-5p	MIMAT0000747	GAAGUUGUUCGUGGUGGAUUCG	CTCAACTGGTGTCGTGGAGTCGGCAATTCAGTTGAGCGAATCCA	79	52	63.8	64.2	5' GAA GTT GTT CGT GGT GGA 3'	5' TGG TGT CGT GGA GTC G 3'
mmu-miR-30c-5p	MIMAT0000514	UGUAAACAUCCUACACUCUCAGC	CTCAACTGGTGTCGTGGAGTCGGCAATTCAGTTGAGGCTGAGAG	79.7	59	62.4	62.7	5' GGC TGT AAA CAT CCT ACA CTC 3'	5' AAC TGG TGT CGT GGA GTC 3'
